# Supplementary material for: Epidemiology and Outcome of Primary Central Nervous System Tumors Treated at King Hussein Cancer Center
Source: Cancers (Basel). 2025 Feb 9;17(4):590. doi: 10.3390/cancers17040590 (PMC11852727; doi:10.3390/cancers17040590)
Supplement: Supplementary file 1 [file cancers-17-00590-s001.zip]

Archive with 1 entries (1 files):
- cancers-3368131-supplementary.pdf
